# Supplementary material for: Study on an All-Optic Temperature Sensor Based on a Low-Coherent Optical Interferometry
Source: Sensors (Basel). 2025 Dec 15;25(24):7597. doi: 10.3390/s25247597 (PMC12737004; doi:10.3390/s25247597)
Supplement: Supplementary file 1 [file sensors-25-07597-s001.zip]

Archive with 2 entries (1 files):
- sensors-4004681-Data of Figure 4/
- sensors-4004681-Data of Figure 4/Data of Figure 4.xls
