# Supplementary material for: Study on an All-Optic Temperature Sensor Based on a Low-Coherent Optical Interferometry
Source: Sensors (Basel). 2025 Dec 15;25(24):7597. doi: 10.3390/s25247597 (PMC12737004; doi:10.3390/s25247597)
Supplement: Supplementary file 1 [file sensors-25-07597-s001.zip › sensors-4004681-Data of Figure 4/Data of Figure 4.xls]

## Sheet: Sheet1
incearsing			decreasing
temperature	optical distance	strain	temperature	optical distance	strain
27.6	86370	43.7143	65.3	84354	619.714
27.5	86373	42.8571	64.5	84323	628.571
27.4	86373	42.8571	63.7	84362	617.429
28.3	86351	49.1429	62.9	84422	600.286
30.1	86261	74.8571	62.2	84455	590.857
31.8	86160	103.714	61.5	84503	577.143
32.1	86129	112.571	60.9	84538	567.143
33.7	86067	130.286	60.2	84613	545.714
35.6	85981	154.857	59.6	84630	540.857
36.3	85885	182.286	58.9	84668	530
36.3	85873	185.714	58.4	84710	518
36.1	85882	183.143	57.8	84732	511.714
35.9	85905	176.571	57.3	84782	497.429
37.5	85887	181.714	56.8	84823	485.714
39.1	85792	208.857	56.3	84852	477.429
40.7	85695	236.571	55.7	84888	467.143
42.3	85619	258.286	55.3	84906	462
43.6	85508	290	54.7	84947	450.286
43.7	85426	313.429	54.3	84972	443.143
45.3	85432	311.714	54.0	85005	433.714
46.8	85360	332.286	53.6	85046	422
48.2	85283	354.286	53.1	85067	416
49.2	85199	378.286	52.6	85085	410.857
50.2	85125	399.429	52.2	85119	401.143
51.5	85096	407.714	51.8	85153	391.429
53.0	85021	429.143	51.4	85164	388.286
54.3	84952	448.857	51.1	85190	380.857
54.5	84869	472.571	50.7	85226	370.571
54.2	84829	484	50.3	85236	367.714
55.6	84839	481.143	50.0	85258	361.429
56.9	84863	474.286	49.6	85287	353.143
58.0	84799	492.571	49.3	85307	347.429
59.3	84721	514.857	48.9	85344	336.857
60.4	84674	528.286	48.6	85346	336.286
61.7	84652	534.571	48.2	85365	330.857
62.7	84584	554	47.9	85393	322.857
63.8	84509	575.429	47.5	85422	314.571
64.9	84484	582.571	47.2	85425	313.714
65.9	84456	590.571	46.9	85457	304.571
-22.0	88979	-701.714	46.6	85471	300.571
-21.1	88941	-690.857	46.3	85496	293.429
-20.4	88857	-666.857	46.0	85513	288.571
-18.3	88764	-640.286	45.8	85542	280.286
-15.9	88673	-614.286	45.4	85554	276.857
-13.8	88583	-588.571	45.0	85571	272
-11.6	88486	-560.857	44.7	85558	275.714
-9.6	88393	-534.286	44.6	85599	264
-7.6	88294	-506	44.3	85618	258.571
-5.7	88198	-478.571	43.9	85625	256.571
-3.9	88091	-448	43.7	85636	253.429
-2.0	87984	-417.429	43.5	85657	247.429
-0.2	87880	-387.714	43.2	85669	244
1.3	87753	-351.429	43.0	85680	240.857
2.9	87651	-322.286	42.6	85675	242.286
4.4	87551	-293.714	42.4	85701	234.857
6.1	87445	-263.429	42.1	85705	233.714
7.6	87365	-240.571	41.9	85733	225.714
9.1	87289	-218.857	41.6	85739	224
10.7	87209	-196	41.4	85760	218
12.2	87151	-179.429	41.2	85777	213.143
13.7	87068	-155.714	40.9	85773	214.286
15.1	86981	-130.857	40.7	85783	211.429
16.5	86944	-120.286	40.5	85799	206.857
17.9	86860	-96.2857	40.3	85809	204
19.2	86821	-85.1429	40.0	85820	200.857
20.4	86746	-63.7143	39.8	85825	199.429
21.7	86691	-48	39.6	85839	195.429
23.0	86648	-35.7143	39.3	85839	195.429
24.2	86562	-11.1429	39.2	85858	190
24.6	86523	0	39.0	85865	188
			38.7	85863	188.571
			38.4	85878	184.286
			38.3	85885	182.286
			38.2	85893	180
			37.9	85913	174.286
			37.7	85903	177.143
			37.5	85926	170.571
			37.3	85926	170.571
			37.1	85936	167.714
			36.9	85936	167.714
			36.7	85950	163.714
			36.6	85948	164.286
			36.4	85954	162.571
			36.2	85966	159.143
			36.0	85981	154.857
			35.9	85981	154.857
			35.7	85983	154.286
			35.5	85998	150
			35.4	85988	152.857
			35.2	86011	146.286
			35.0	86006	147.714
			34.8	86016	144.857
			34.7	86014	145.429
			34.5	86032	140.286
			34.3	86027	141.714
			34.2	86031	140.571
			34.0	86042	137.429
			33.9	86038	138.571
			33.7	86044	136.857
			33.5	86064	131.143
			33.4	86066	130.571
			33.2	86059	132.571
			33.1	86066	130.571
			33.0	86075	128
			32.8	86085	125.143
			32.7	86084	125.429
			32.5	86089	124
			32.4	86093	122.857
			32.2	86105	119.429
			32.1	86119	115.429
			32.0	86106	119.143
			31.8	86130	112.286
			31.7	86133	111.429
			31.5	86134	111.143
			31.4	86137	110.286
			31.3	86142	108.857
			31.1	86141	109.143
			31.0	86154	105.429
			30.9	86149	106.857
			30.8	86152	106
			30.6	86155	105.143
			30.5	86173	100
			30.4	86165	102.286
			30.2	86166	102
			30.2	86181	97.7143
			30.0	86187	96
			22.9	86628	-30
			18.6	86845	-92
			15.0	87028	-144.286
			11.6	87208	-195.714
			8.7	87354	-237.429
			6.1	87476	-272.286
			3.9	87566	-298
			1.8	87663	-325.714
			0.0	87766	-355.143
			-1.7	87859	-381.714
			-3.5	87932	-402.571
			-5.0	88006	-423.714
			-6.4	88071	-442.286
			-7.6	88126	-458
			-8.7	88184	-474.571
			-9.7	88228	-487.143
			-10.7	88291	-505.143
			-11.7	88323	-514.286
			-12.5	88369	-527.429
			-13.4	88419	-541.714
			-14.1	88472	-556.857
			-14.9	88511	-568
			-15.6	88553	-580
			-16.3	88586	-589.429
			-16.9	88643	-605.714
			-17.4	88669	-613.143
			-17.8	88706	-623.714
			-18.6	88748	-635.714
			-19.1	88790	-647.714
			-19.5	88839	-661.714
			-19.9	88863	-668.571
			-20.4	88885	-674.857
			-20.8	88914	-683.143
			-21.3	88956	-695.143
			-21.6	88997	-706.857
			-22.0	89027	-715.429
